# Supplementary material for: Fresh Versus Frozen Stool for Fecal Microbiota Transplantation—Assessment by Multimethod Approach Combining Culturing, Flow Cytometry, and Next-Generation Sequencing
Source: Front Microbiol. 2022 Jul 1;13:872735. doi: 10.3389/fmicb.2022.872735 (PMC9284506; doi:10.3389/fmicb.2022.872735)
Supplement: Supplementary file 1 [file Data_Sheet_1.zip]

Archive with 4 entries (4 files):
- Data sheet 1/Figure S1.docx
- Data sheet 1/Table S1 and S2 captions.docx
- Data sheet 1/Table S1.xlsx
- Data sheet 1/Table S2.xlsx
