# Supplementary material for: Fresh Versus Frozen Stool for Fecal Microbiota Transplantation—Assessment by Multimethod Approach Combining Culturing, Flow Cytometry, and Next-Generation Sequencing
Source: Front Microbiol. 2022 Jul 1;13:872735. doi: 10.3389/fmicb.2022.872735 (PMC9284506; doi:10.3389/fmicb.2022.872735)
Supplement: Supplementary file 1 [file Data_Sheet_1.zip › Data sheet 1/Table S1.xlsx]

## Sheet: metadata (8)
#q2:types	numeric	numeric	numeric	numeric	numeric
sample-id	input	filtered	denoised	merged	non-chimeric
a10m_S8_L001	174327	94712	94712	87197	79866
a10s_S29_L001	174785	100104	100104	86111	77833
a1m_S1_L001	222854	124125	124125	112063	102259
a1s_S35_L001	182665	104847	104847	89904	80383
a2m_S2_L001	107041	60113	60113	52253	49706
a2s_S27_L001	212162	122294	122294	104276	94017
a3m_S3_L001	264007	152393	152393	134577	119892
a3s_S36_L001	209106	119768	119768	104374	93294
a4m_S31_L001	177148	100204	100204	90444	85079
a4s_S37_L001	177306	99992	99992	85426	77809
a5m_S4_L001	207584	112422	112422	101147	93025
a5s_S38_L001	111656	63192	63192	53528	50221
a6m_S5_L001	166296	91344	91344	82128	75907
a6s_S39_L001	122801	68060	68060	59510	56308
a7m_S6_L001	204531	112293	112293	99791	91395
a7s_S40_L001	149016	82798	82798	71054	65966
a8m_S32_L001	184904	105502	105502	93572	87740
a8s_S41_L001	121410	66647	66647	56565	52579
a9m_S7_L001	164476	89042	89042	78884	72142
a9s_S28_L001	157513	92041	92041	80723	71406
b10m_S33_L001	193552	107529	107529	96075	91095
b10s_S51_L001	199337	113484	113484	97340	88254
b1m_S9_L001	234937	123614	123614	111013	100276
b1s_S42_L001	195998	96239	96239	81273	71256
b2m_S10_L001	199286	110574	110574	98568	88672
b2s_S43_L001	157523	84015	84015	70862	65041
b3m_S11_L001	229756	127978	127978	112146	101945
b3s_S44_L001	212498	112631	112631	98556	88353
b4m_S12_L001	232987	125014	125014	108682	94898
b4s_S45_L001	213686	109684	109684	94796	87003
b5m_S13_L001	241210	135400	135400	118698	107484
b5s_S46_L001	198126	106392	106392	91532	84400
b6m_S14_L001	155385	72753	72753	62002	57902
b6s_S47_L001	169446	91540	91540	79148	72089
b7m_S15_L001	209948	115541	115541	105931	96948
b7s_S48_L001	196181	105017	105017	90391	80141
b8m_S16_L001	220562	121734	121734	108620	100382
b8s_S49_L001	213979	121939	121939	105039	90662
b9m_S17_L001	167643	95613	95613	84937	77410
b9s_S50_L001	119753	69898	69898	58784	53236
c10m_S26_L001	121049	69851	69851	61075	56482
c10s_S60_L001	237645	138596	138596	123510	110528
c1m_S18_L001	257515	135307	135307	123714	111684
c1s_S30_L001	213127	119541	119541	103518	87097
c2m_S19_L001	215484	114665	114665	105333	94227
c2s_S52_L001	187531	108189	108189	95533	87602
c3m_S20_L001	217004	118462	118462	107454	95737
c3s_S53_L001	207105	122076	122076	105651	94242
c4m_S21_L001	237616	126523	126523	112168	101322
c4s_S54_L001	291029	164438	164438	145952	131296
c5m_S22_L001	162737	84447	84447	78173	70096
c5s_S55_L001	218297	126904	126904	109031	95729
c6m_S34_L001	172047	88908	88908	81158	74393
c6s_S56_L001	179483	102994	102994	90791	83368
c7m_S23_L001	216943	118993	118993	106491	96775
c7s_S57_L001	237129	129732	129732	115862	105717
c8m_S24_L001	230165	122719	122719	110663	99263
c8s_S58_L001	229724	130707	130707	114516	102450
c9m_S25_L001	185023	101516	101516	91147	81395
c9s_S59_L001	198123	114620	114620	101819	90888
