# Supplementary material for: Fresh Versus Frozen Stool for Fecal Microbiota Transplantation—Assessment by Multimethod Approach Combining Culturing, Flow Cytometry, and Next-Generation Sequencing
Source: Front Microbiol. 2022 Jul 1;13:872735. doi: 10.3389/fmicb.2022.872735 (PMC9284506; doi:10.3389/fmicb.2022.872735)
Supplement: Supplementary file 1 [file Data_Sheet_1.zip › Data sheet 1/Table S2.xlsx]

## Sheet: phylum
Flow cytometry cell fraction: Alive
None
Flow cytometry cell fraction: Dead
None
Flow cytometry cell fraction: Unknown
Taxon	fresh_A	fresh_B	fresh_C	frozen_A	frozen_B	frozen_C
D_0__Bacteria;D_1__Proteobacteria					0.940564
Flow cytometry cell fraction: SYTO9- Pi-
Taxon	fresh_A	fresh_B	fresh_C	frozen_A	frozen_B	frozen_C
D_0__Bacteria;D_1__Actinobacteria						0.89775
D_0__Bacteria;D_1__Tenericutes		0.938029

## Sheet: class
Flow cytometry cell fraction: SYTO9- Pi-
None
Flow cytometry cell fraction: Dead
None
Flow cytometry cell fraction: Unknown
None
Flow cytometry cell fraction: SYTO9- Pi-
Taxon	fresh_A	fresh_B	fresh_C	frozen_A	frozen_B	frozen_C
D_0__Bacteria;D_1__Firmicutes;D_2__Bacilli				0.854374
D_0__Bacteria;D_1__Firmicutes;D_2__Erysipelotrichia		-0.791885
D_0__Bacteria;D_1__Tenericutes;D_2__Mollicutes		0.938029

## Sheet: order
Flow cytometry cell fraction: SYTO9- Pi-
None
Flow cytometry cell fraction: Dead
None
Flow cytometry cell fraction: Unknown
None
Flow cytometry cell fraction: SYTO9- Pi-
Taxon	fresh_A	fresh_B	fresh_C	frozen_A	frozen_B	frozen_C
D_0__Bacteria;D_1__Firmicutes;D_2__Bacilli;D_3__Lactobacillales				0.864621
D_0__Bacteria;D_1__Firmicutes;D_2__Erysipelotrichia;D_3__Erysipelotrichales		-0.791885
D_0__Bacteria;D_1__Proteobacteria;D_2__Gammaproteobacteria;D_3__Betaproteobacteriales				-0.604452
D_0__Bacteria;D_1__Tenericutes;D_2__Mollicutes;D_3__Anaeroplasmatales		0.937712

## Sheet: family
Flow cytometry cell fraction: Alive
Taxon	fresh_A	fresh_B	fresh_C	frozen_A	frozen_B	frozen_C
D_0__Bacteria;D_1__Bacteroidetes;D_2__Bacteroidia;D_3__Bacteroidales;D_4__Tannerellaceae	-0.867348
D_0__Bacteria;D_1__Firmicutes;D_2__Clostridia;D_3__Clostridiales;D_4__Clostridiaceae 1		0.764843
D_0__Bacteria;D_1__Firmicutes;D_2__Clostridia;D_3__Clostridiales;D_4__Peptostreptococcaceae				-0.710587
Flow cytometry cell fraction: Dead
Taxon	fresh_A	fresh_B	fresh_C	frozen_A	frozen_B	frozen_C
D_0__Bacteria;D_1__Firmicutes;D_2__Clostridia;D_3__Clostridiales;D_4__Family XI				-0.75055
D_0__Bacteria;D_1__Firmicutes;D_2__Clostridia;D_3__Clostridiales;D_4__Defluviitaleaceae					-0.879349
Flow cytometry cell fraction: Unknown
Taxon	fresh_A	fresh_B	fresh_C	frozen_A	frozen_B	frozen_C
D_0__Bacteria;D_1__Firmicutes;D_2__Clostridia;D_3__Clostridiales;D_4__Clostridiaceae 1		-0.766708
D_0__Bacteria;D_1__Firmicutes;D_2__Clostridia;D_3__Clostridiales;D_4__Defluviitaleaceae					0.910548
Flow cytometry cell fraction: SYTO9- Pi-
Taxon	fresh_A	fresh_B	fresh_C	frozen_A	frozen_B	frozen_C
D_0__Bacteria;D_1__Actinobacteria;D_2__Coriobacteriia;D_3__Coriobacteriales;D_4__Coriobacteriaceae	0.928119
D_0__Bacteria;D_1__Firmicutes;D_2__Clostridia;D_3__Clostridiales;D_4__Defluviitaleaceae					0.940153
D_0__Bacteria;D_1__Firmicutes;D_2__Erysipelotrichia;D_3__Erysipelotrichales;D_4__Erysipelotrichaceae		-0.791885
D_0__Bacteria;D_1__Tenericutes;D_2__Mollicutes;D_3__Anaeroplasmatales;D_4__Anaeroplasmataceae		0.937712

## Sheet: genus
Flow cytometry cell fraction: Alive
Taxon	fresh_A	fresh_B	fresh_C	frozen_A	frozen_B	frozen_C
D_0__Bacteria;D_1__Firmicutes;D_2__Clostridia;D_3__Clostridiales;D_4__Clostridiaceae 1;D_5__Clostridium sensu stricto 1		0.764843
D_0__Bacteria;D_1__Firmicutes;D_2__Clostridia;D_3__Clostridiales;D_4__Lachnospiraceae;D_5__[Eubacterium] hallii group				-0.947953
D_0__Bacteria;D_1__Firmicutes;D_2__Clostridia;D_3__Clostridiales;D_4__Peptostreptococcaceae;D_5__Romboutsia				-0.708356
D_0__Bacteria;D_1__Firmicutes;D_2__Clostridia;D_3__Clostridiales;D_4__Ruminococcaceae;__					-0.809023
Flow cytometry cell fraction: Dead
Taxon	fresh_A	fresh_B	fresh_C	frozen_A	frozen_B	frozen_C
D_0__Bacteria;D_1__Firmicutes;D_2__Clostridia;D_3__Clostridiales;D_4__Family XI;D_5__Parvimonas				-0.75055
D_0__Bacteria;D_1__Firmicutes;D_2__Clostridia;D_3__Clostridiales;D_4__Lachnospiraceae;D_5__Anaerostipes					0.809802
Flow cytometry cell fraction: Unknown
Taxon	fresh_A	fresh_B	fresh_C	frozen_A	frozen_B	frozen_C
D_0__Bacteria;D_1__Firmicutes;D_2__Clostridia;D_3__Clostridiales;D_4__Clostridiaceae 1;D_5__Clostridium sensu stricto 1		-0.766708
D_0__Bacteria;D_1__Firmicutes;D_2__Clostridia;D_3__Clostridiales;D_4__Lachnospiraceae;D_5__Anaerostipes					-0.761259
Flow cytometry cell fraction: SYTO9- Pi-
Taxon	fresh_A	fresh_B	fresh_C	frozen_A	frozen_B	frozen_C
D_0__Bacteria;D_1__Actinobacteria;D_2__Coriobacteriia;D_3__Coriobacteriales;D_4__Coriobacteriaceae;D_5__Collinsella	0.928119
D_0__Bacteria;D_1__Firmicutes;D_2__Clostridia;D_3__Clostridiales;D_4__Lachnospiraceae;D_5__Anaerostipes					-0.75853
D_0__Bacteria;D_1__Firmicutes;D_2__Erysipelotrichia;D_3__Erysipelotrichales;D_4__Erysipelotrichaceae;D_5__Holdemanella		-0.698207
D_0__Bacteria;D_1__Tenericutes;D_2__Mollicutes;D_3__Anaeroplasmatales;D_4__Anaeroplasmataceae;D_5__Anaeroplasma		0.937712
